# Supplementary material for: Rebound Inverts the Staphylococcus aureus Bacteremia Prevention Effect of Antibiotic Based Decontamination Interventions in ICU Cohorts with Prolonged Length of Stay
Source: Antibiotics (Basel). 2024 Mar 29;13(4):316. doi: 10.3390/antibiotics13040316 (PMC11047347; doi:10.3390/antibiotics13040316)
Supplement: Supplementary file 1 [file antibiotics-13-00316-s001.zip]

Archive with 1 entries (1 files):
- antibiotics-2910098-supplementary.pdf
